# Supplementary material for: Host–Pathogen Interactions of Chlamydia trachomatis in Porcine Oviduct Epithelial Cells
Source: Pathogens. 2021 Oct 1;10(10):1270. doi: 10.3390/pathogens10101270 (PMC8540921; doi:10.3390/pathogens10101270)
Supplement: Supplementary file 1 [file pathogens-10-01270-s001.zip]

Archive with 4 entries (3 files):
- supple/
- supple/Ct HPI in pOEC_Supplementary Figure S1.pdf
- supple/Ct HPI in pOEC_Supplementary Figure S2.pdf
- supple/Ct HPI in pOEC_Supplementary Table S1.pdf
